# Supplementary material for: Retinoic Acid-Induced Transglutaminase 2 Expression Reduces Sensitivity to Cisplatin in the Hormone-Positive MCF-7 Breast Cancer Cell Model
Source: Int J Mol Sci. 2025 Aug 21;26(16):8101. doi: 10.3390/ijms26168101 (PMC12387040; doi:10.3390/ijms26168101)
Supplement: Supplementary file 1 [file ijms-26-08101-s001.zip]

Archive with 1 entries (1 files):
- ijms-3515765-supplementary.pdf
